# Supplementary material for: A systematic genetic screen identifies new factors influencing centromeric heterochromatin integrity in fission yeast
Source: Genome Biol. 2014 Oct 2;15(10):481. doi: 10.1186/s13059-014-0481-4 (PMC4210515; doi:10.1186/s13059-014-0481-4)
Supplement: Additional file 2: — Screen results for all deletion strains represented in the library. [file 13059_2014_481_MOESM2_ESM.xlsx]

## Sheet: Sheet1
Screen results for all genes represented in the library. Silencing of the cen1:ade6+ reporter was scored via colony colour on low adenine media (colour score), and colony growth on media lacking adenine (growth score). A score of 4 is equivalent to wild-type silencing, and 1 represents strong de-repression.
Systematic ID	Colour score	Growth score
SPAC664.01c	1	1
SPCC61.02	1	1
SPBC428.08c	1	1
SPAC18G6.02c	1	1
SPCC970.07c	1	1
SPCC11E10.08	1	1
SPAC140.03	1	1
SPBP8B7.28c	1	1
SPCC1393.05	1	1
SPCC613.12c	1	1
SPCC663.12	1	1
SPAC13G7.07	1	1
SPAC2F3.15	2	1
SPAC6F12.09	2	1
SPAC1610.01	2	1
SPBC19C2.14	2	1
SPAC31G5.18c	3	1
SPBC1539.03c	1	2
SPAC1783.05	1	2
SPCC188.13c	1	2
SPBC31F10.13c	2	2
SPBC16D10.07c	2	2
SPAC17H9.10c	2	2
SPBC609.05	2	2
SPBC215.03c	2	2
SPAPB17E12.04c	2	2
SPBC18H10.07	3	2
SPCC663.11	3	2
SPCC132.02	4	2
SPAC16C9.06c	4	2
SPAC3G6.06c	4	2
SPAC17G8.05	4	2
SPBC1604.08c	4	2
SPAC607.06c	2	3
SPBC106.04	2	3
SPCC622.17	2	3
SPBC1711.04	2	3
SPBC21C3.08c	2	3
SPAC694.06c	2	3
SPAC139.06	2	3
SPBC17D11.04c	3	3
SPCC11E10.05c	3	3
SPAC17G8.07	3	3
SPBC354.03	3	3
SPBC15D4.08c	3	3
SPBC428.07	3	3
SPBC365.06	3	3
SPBC25H2.08c	3	3
SPBPB2B2.05	3	3
SPAC1B3.05	3	3
SPCC306.04c	3	3
SPAC1687.05	3	3
SPBC18H10.06c	3	3
SPAC29B12.12	3	3
SPAC23C4.12	3	3
SPBC16G5.13	3	3
SPCC594.05c	3	3
SPBC19G7.18c	3	3
SPBC18E5.11c	3	3
SPBC25H2.05	3	3
SPBC30D10.04	3	3
SPAC23H3.05c	4	3
SPCC622.16c	4	3
SPAC57A10.09c	4	3
SPCC1235.05c	4	3
SPBC2D10.17	4	3
SPAC17C9.11c	4	3
SPAC19E9.01c	4	3
SPBC29A10.09c	4	3
SPBC1347.02	4	3
SPCC1739.03	4	3
SPAC2F3.02	4	3
SPBC530.08	4	3
SPBC29A10.05	4	3
SPBC530.14c	4	3
SPAC19G12.02c	4	3
SPAC12G12.07c	4	3
SPAC25A8.01c	4	3
SPAC1071.06	4	3
SPCC645.05c	4	3
SPAC959.06c	4	3
SPBC1306.02	4	3
SPBP8B7.21	4	3
SPAC29B12.08	4	3
SPAC3F10.18c	4	3
SPCC1840.06	4	3
SPCC736.04c	4	3
SPAC4F10.04	4	3
SPAC13G7.03	4	3
SPAC17C9.05c	4	3
SPAC750.04c	4	3
SPAC630.10	4	3
SPBC1604.12	4	3
SPBC18E5.08	4	3
SPBC28F2.02	4	3
SPBC428.10	4	3
SPBC16E9.18	4	3
SPCC1223.13	4	3
SPCC1795.10c	4	3
SPCC1620.04c	4	3
SPCC645.11c	4	3
SPBC530.05	4	3
SPBC609.03	4	3
SPAC824.07	4	3
SPBC16A3.07c	4	3
SPAC22G7.02	4	3
SPBC16C6.09	4	3
SPAC17C9.15c	4	3
SPAC1F12.06c	1	4
SPBC405.01	1	4
SPAC6F12.10c	1	4
SPCC297.05	2	4
SPCC1919.03c	2	4
SPCC1223.01	2	4
SPAC105.03c	2	4
SPAC11D3.17	2	4
SPBC646.13	2	4
SPAC3A11.13	2	4
SPAC821.07c	2	4
SPAC17A2.13c	2	4
SPAC1782.09c	2	4
SPAC139.01c	2	4
SPAC13F5.05	2	4
SPAC11E3.05	2	4
SPAC22E12.05c	2	4
SPAC22F3.13	2	4
SPAP14E8.02	2	4
SPBC405.04c	2	4
SPBC776.04	2	4
SPCC338.02	2	4
SPCC830.06	2	4
SPBP4H10.09	2	4
SPBC2A9.08c	2	4
SPAC9E9.09c	2	4
SPAC17H9.08	2	4
SPBC3B8.02	2	4
SPBC19C2.14	2	4
SPAC1952.17c	3	4
SPBC428.15	3	4
SPAC1687.15	3	4
SPCC18.04	3	4
SPAC56F8.09	3	4
SPBC13G1.14c	3	4
SPAC144.05	3	4
SPAC14C4.12c	3	4
SPBC1861.03	3	4
SPAC1782.06c	3	4
SPAC6G9.05	3	4
SPCC965.11c	3	4
SPAC1687.14c	3	4
SPBC1706.01	3	4
SPAC3A12.09c	3	4
SPBC1734.12c	3	4
SPCC126.12	3	4
SPAC13G6.04	3	4
SPAC17G6.02c	3	4
SPAC17A5.01	3	4
SPAC922.03	3	4
SPBC31E1.02c	3	4
SPAC11E3.11c	3	4
SPBP16F5.08c	3	4
SPAP32A8.03c	3	4
SPBC13G1.08c	3	4
SPBC1215.01	3	4
SPAC630.13c	3	4
SPAC1142.03c	3	4
SPCC1223.12c	3	4
SPBP19A11.02c	3	4
SPAC26F1.09	3	4
SPCC126.06	3	4
SPAC2C4.14c	3	4
SPBC337.04	3	4
SPBC32H8.11	3	4
SPBC6B1.02	3	4
SPAC4G8.05	3	4
SPAC22E12.14c	3	4
SPBC3B9.05	3	4
SPAC23A1.07	3	4
SPBP35G2.06c	3	4
SPBC3B8.02	3	4
SPAC9E9.08	3	4
SPAC57A7.08	3	4
SPCC1919.10c	3	4
SPCC18B5.11c	3	4
SPAC1783.06c	3	4
SPAC110.02	3	4
SPBC56F2.08c	3	4
SPBC336.14c	3	4
SPAC1687.22c	3	4
SPAC13G6.02c	3	4
SPAC1805.11c	3	4
SPBC21D10.09c	3	4
SPAC589.06c	3	4
SPAC3H1.13	3	4
SPBC3D6.10	3	4
SPBC2D10.15c	3	4
SPAC343.15	3	4
SPAC1834.04	3	4
SPCC550.14	3	4
SPCC1223.02	3	4
SPBC21D10.10	3	4
SPAC13G6.14	3	4
SPAC222.08c	3	4
SPAC2G11.05c	3	4
SPAC22G7.07c	3	4
SPAC1B3.03c	3	4
SPAC19G12.04	3	4
SPBC1685.01	3	4
SPBC800.08	3	4
SPAC1296.01c	3	4
SPBC4B4.10c	3	4
SPBC1778.03c	3	4
SPBC29A10.14	3	4
SPBC26H8.05c	3	4
SPAC3G6.11	3	4
SPAC140.04	3	4
SPAC23A1.03	3	4
SPBC19C7.02	3	4
SPAC664.15	3	4
SPBC1773.02c	3	4
SPBP8B7.27	3	4
SPAC22F3.10c	3	4
SPBC14C8.03	3	4
SPAC26H5.07c	3	4
SPAC22F8.03c	3	4
SPAC25B8.08	3	4
SPAC22H12.01c	3	4
SPAC27F1.03c	3	4
SPAC3A11.04	3	4
SPAC20G8.10c	3	4
SPAC30C2.08	3	4
SPAC328.01c	3	4
SPAC31A2.14	3	4
SPCC757.10	3	4
SPBC6B1.05c	3	4
SPAC11D3.08c	3	4
SPBC1652.02	3	4
SPAC12B10.11	3	4
SPAC12B10.15c	3	4
SPAC10F6.11c	3	4
SPAC20G4.01	3	4
SPAC227.04	3	4
SPAC1783.01	3	4
SPAC1F3.08c	3	4
SPAC1952.02	3	4
SPAC4A8.02c	3	4
SPAC732.02c	3	4
SPAC6C3.07	3	4
SPAC8F11.05c	3	4
SPAC607.08c	3	4
SPAC3H1.07	3	4
SPAC458.06	3	4
SPAC922.07c	3	4
SPAC9.02c	3	4
SPAC26F1.01	3	4
SPBC16H5.13	3	4
SPBC1709.16c	3	4
SPBC16C6.03c	3	4
SPBC19C2.02	3	4
SPBC31E1.01c	3	4
SPBC428.04	3	4
SPBC405.05	3	4
SPBC24C6.04	3	4
SPBC1685.15c	3	4
SPBC947.02	3	4
SPBP8B7.13	3	4
SPAPJ696.01c	3	4
SPBC1685.06	3	4
SPCC1620.03	3	4
SPCC1682.11c	3	4
SPCC24B10.12	3	4
SPBC3H7.12	3	4
SPBC646.02	3	4
SPBC30D10.12c	3	4
SPCC1620.07c	3	4
SPCC16C4.04	3	4
SPCC16C4.10	3	4
SPCC16C4.11	3	4
SPAC17A5.16	3	4
SPAPB1A10.10c	3	4
SPCC63.02c	3	4
SPAC1805.03c	3	4
SPAC25H1.03	3	4
SPCC553.04	3	4
SPBC11G11.01	3	4
SPBC31A8.01c	3	4
SPBC887.10	3	4
SPAC1705.03c	3	4
SPBC30D10.09c	3	4
SPAC17D4.04	3	4
SPAC8C9.03	3	4
SPBC16E9.07	3	4
SPAC1A6.03c	3	4
SPBC8E4.05c	3	4
SPBC1198.08	3	4
SPBPB2B2.15	3	4
SPCC576.12c	3	4
SPAC2H10.01	3	4
SPAC57A10.03	3	4
SPBC2A9.04c	3	4
SPBC19F8.04c	3	4
SPBC30D10.14	3	4
SPAC27F1.08	3	4
SPAC24B11.12c	3	4
SPAC8E11.02c	3	4
SPAC8C9.12c	3	4
SPBPB2B2.16c	3	4
SPAC3A12.06c	3	4
SPAC222.05c	3	4
SPAC1071.04c	3	4
SPAC11E3.09	3	4
SPAC20H4.02	3	4
SPAC6B12.12	3	4
SPAC10F6.13c	3	4
SPBP8B7.10c	3	4
SPBC354.10	3	4
SPAC22F3.09c	3	4
SPAC56E4.06c	3	4
SPAC22F8.11	3	4
SPBC29B5.01	3	4
SPBC31F10.10c	3	4
SPAC8C9.19	3	4
SPBC1348.14c	3	4
SPAC8E11.05c	3	4
SPAC5D6.02c	3	4
SPBP16F5.07	3	4
SPAC16A10.07c	4	4
SPAC26A3.10	4	4
SPAC23D3.03c	4	4
SPBC32H8.03	4	4
SPAC328.06	4	4
SPAC1006.01	4	4
SPAC24H6.03	4	4
SPBC336.03	4	4
SPAC4G8.04	4	4
SPCC74.04	4	4
SPCC794.03	4	4
SPBC4B4.08	4	4
SPCC1223.09	4	4
SPAC9.07c	4	4
SPCC70.06	4	4
SPCC757.04	4	4
SPCC777.02	4	4
SPAC19G12.10c	4	4
SPACUNK4.13c	4	4
SPAC222.14c	4	4
SPAC19B12.06c	4	4
SPAC1635.01	4	4
SPAC30.04c	4	4
SPAC869.04	4	4
SPAC56E4.03	4	4
SPBC530.01	4	4
SPAC6G9.15c	4	4
SPBC1734.08	4	4
SPCC126.08c	4	4
SPBC651.03c	4	4
SPBC119.05c	4	4
SPBP16F5.05c	4	4
SPBC359.06	4	4
SPBC36B7.08c	4	4
SPCC613.01	4	4
SPAC25H1.02	4	4
SPAC1527.01	4	4
SPAC9.10	4	4
SPAC7D4.02c	4	4
SPAC1F8.01	4	4
SPCC364.06	4	4
SPBC19F8.06c	4	4
SPCC1620.12c	4	4
SPBC4C3.04c	4	4
SPBC582.09	4	4
SPCC548.07c	4	4
SPCC1919.11	4	4
SPBC1683.08	4	4
SPAC6B12.04c	4	4
SPBC16A3.17c	4	4
SPBC839.06	4	4
SPCC1442.14c	4	4
SPBC577.03c	4	4
SPBC713.03	4	4
SPCC1020.07	4	4
SPAC24H6.09	4	4
SPBC365.01	4	4
SPCC1020.12c	4	4
SPBC8D2.02c	4	4
SPBPB2B2.06c	4	4
SPCC965.06	4	4
SPAC6F6.01	4	4
SPAC3F10.11c	4	4
SPCC737.09c	4	4
SPBC543.05c	4	4
SPAC521.04c	4	4
SPAC977.15	4	4
SPACUNK4.11c	4	4
SPAP8A3.14c	4	4
SPAC11E3.08c	4	4
SPAC9.06c	4	4
SPBC354.13	4	4
SPBC36.07	4	4
SPBC13E7.04	4	4
SPBC146.04	4	4
SPBC115.02c	4	4
SPAC12G12.01c	4	4
SPAC13C5.03	4	4
SPBC1778.09	4	4
SPBC16G5.05c	4	4
SPAC17A5.11	4	4
SPBC32F12.02	4	4
SPCC965.10	4	4
SPAC17C9.09c	4	4
SPAC31G5.07	4	4
SPAC1296.03c	4	4
SPCC1919.01	4	4
SPAC3G9.05	4	4
SPCP1E11.02	4	4
SPAC22H10.09	4	4
SPBC21C3.18	4	4
SPCC417.06c	4	4
SPBP23A10.02	4	4
SPBC543.10	4	4
SPBP35G2.11c	4	4
SPBP23A10.10	4	4
SPAC890.03	4	4
SPBC29A3.09c	4	4
SPAC222.15	4	4
SPAC15A10.13	4	4
SPCC1020.10	4	4
SPBC543.02c	4	4
SPAC23H4.02	4	4
SPAC6C3.06c	4	4
SPCC24B10.22	4	4
SPAC167.07c	4	4
SPAC20G4.03c	4	4
SPBC1271.10c	4	4
SPAPB8E5.05	4	4
SPBC557.04	4	4
SPBC1778.10c	4	4
SPAC12B10.14c	4	4
SPCC162.10	4	4
SPBC18H10.15	4	4
SPAC20G4.02c	4	4
SPACUNK12.02c	4	4
SPAC22H10.07	4	4
SPAC110.01	4	4
SPBC887.02	4	4
SPAC823.03	4	4
SPAC22G7.08	4	4
SPBPJ4664.03	4	4
SPAC167.01	4	4
SPAC19B12.07c	4	4
SPAC1F7.11c	4	4
SPBC1773.16c	4	4
SPAC57A7.09	4	4
SPAC19B12.11c	4	4
SPAC9G1.12	4	4
SPBC17A3.10	4	4
SPAC24C9.14	4	4
SPBC216.04c	4	4
SPAC2F7.08c	4	4
SPBP8B7.30c	4	4
SPBC215.06c	4	4
SPBC25B2.03	4	4
SPBC30B4.04c	4	4
SPAC144.02	4	4
SPBC16G5.17	4	4
SPAC6B12.07c	4	4
SPAC25B8.11	4	4
SPCC4G3.15c	4	4
SPAC16.05c	4	4
SPCC126.07c	4	4
SPCC18.03	4	4
SPBC1709.11c	4	4
SPBC1718.02	4	4
SPBC25B2.11	4	4
SPAC16C9.05	4	4
SPCC1739.05	4	4
SPAC26F1.08c	4	4
SPCC548.05c	4	4
SPAC19A8.10	4	4
SPCC24B10.15	4	4
SPBC1773.12	4	4
SPBC17D11.02c	4	4
SPCC550.15c	4	4
SPAC2F7.10	4	4
SPAC139.03	4	4
SPAC1002.14	4	4
SPAC3C7.14c	4	4
SPCC736.14	4	4
SPAC1039.05c	4	4
SPAC11H11.04	4	4
SPBC1734.13	4	4
SPAC144.02	4	4
SPBC21C3.03	4	4
SPAC13C5.07	4	4
SPAC22F3.12c	4	4
SPBC12D12.06	4	4
SPAC11D3.07c	4	4
SPBC216.05	4	4
SPBC3E7.15c	4	4
SPBC3H7.13	4	4
SPBC29A3.05	4	4
SPAC3F10.10c	4	4
SPCC1259.02c	4	4
SPCC1223.06	4	4
SPAC2G11.07c	4	4
SPBC18H10.16	4	4
SPBC3E7.08c	4	4
SPBC17G9.05	4	4
SPCC23B6.03c	4	4
SPBP4H10.16c	4	4
SPBC428.03c	4	4
SPAC1952.07	4	4
SPAC9E9.13	4	4
SPAC29B12.03	4	4
SPBC947.08c	4	4
SPBP4H10.04	4	4
SPCC1223.11	4	4
SPBC31F10.12	4	4
SPBC32H8.06	4	4
SPBC725.05c	4	4
SPBC1921.03c	4	4
SPAC27D7.06	4	4
SPAC4G8.11c	4	4
SPBC13E7.11	4	4
SPAC26F1.14c	4	4
SPBC23E6.08	4	4
SPAC56F8.06c	4	4
SPBC342.05	4	4
SPBC2D10.06	4	4
SPBC365.02c	4	4
SPAC10F6.06	4	4
SPBC11B10.07c	4	4
SPAC6G9.10c	4	4
SPBC16A3.16	4	4
SPAC18G6.15	4	4
SPAC24C9.16c	4	4
SPAC3A12.12	4	4
SPBC1709.09	4	4
SPAC24C9.02c	4	4
SPAC9.12c	4	4
SPCC757.09c	4	4
SPBC16H5.11c	4	4
SPAC2C4.07c	4	4
SPAC19A8.04	4	4
SPAC869.02c	4	4
SPAC1805.02c	4	4
SPBC3E7.05c	4	4
SPAC26F1.04c	4	4
SPBC21B10.03c	4	4
SPAC12G12.03	4	4
SPBP35G2.14	4	4
SPBC29A3.07c	4	4
SPAC3G6.04	4	4
SPBC14F5.07	4	4
SPBP8B7.25	4	4
SPBC16H5.05c	4	4
SPAC4G9.05	4	4
SPAC227.05	4	4
SPAC343.07	4	4
SPAC328.09	4	4
SPAC27F1.06c	4	4
SPAC17H9.14c	4	4
SPAC3H8.09c	4	4
SPBC14F5.13c	4	4
SPBC11G11.03	4	4
SPCC285.15c	4	4
SPAC1610.02c	4	4
SPAC22H12.04c	4	4
SPBC839.05c	4	4
SPAC328.10c	4	4
SPAC19B12.04	4	4
SPBC4F6.08c	4	4
SPAC13G6.07c	4	4
SPAC1805.09c	4	4
SPBC19G7.03c	4	4
SPAC694.05c	4	4
SPBC839.04	4	4
SPAC30D11.12	4	4
SPBP4H10.13	4	4
SPCC1393.03	4	4
SPCC777.17c	4	4
SPAC2F3.13c	4	4
SPBC17G9.07	4	4
SPAC664.04c	4	4
SPAC1071.08	4	4
SPAC1687.06c	4	4
SPAC3H8.10	4	4
SPBC106.02c	4	4
SPBC947.06c	4	4
SPBC9B6.03	4	4
SPAC22E12.11c	4	4
SPBC1778.04	4	4
SPAPB2B4.04c	4	4
SPBC725.06c	4	4
SPAC222.07c	4	4
SPBP35G2.08c	4	4
SPAC6G10.12c	4	4
SPBC31A8.01c	4	4
SPBP8B7.23	4	4
SPBC32F12.07c	4	4
SPAC688.14	4	4
SPBC4F6.12	4	4
SPAC18B11.10	4	4
SPBC1198.07c	4	4
SPBC28F2.11	4	4
SPBC1709.14	4	4
SPBC1703.06	4	4
SPAC3C7.06c	4	4
SPCC320.03	4	4
SPAC24H6.11c	4	4
SPBC56F2.05c	4	4
SPBC1861.07	4	4
SPAC16A10.02	4	4
SPBC21B10.10	4	4
SPBC1773.03c	4	4
SPBC1105.11c	4	4
SPAC17A5.04c	4	4
SPAC1006.06	4	4
SPBC83.05	4	4
SPCC4B3.13	4	4
SPAC12B10.01c	4	4
SPAC22A12.14c	4	4
SPAC3F10.06c	4	4
SPAC12G12.12	4	4
SPBC29A10.10c	4	4
SPBC1709.04c	4	4
SPAC105.02c	4	4
SPBC9B6.07	4	4
SPAC23G3.12c	4	4
SPAC23C4.08	4	4
SPBC29A10.02	4	4
SPBC19F8.08	4	4
SPAC14C4.11	4	4
SPAC3H1.05	4	4
SPAC13A11.05	4	4
SPAC27E2.03c	4	4
SPAC23C4.02	4	4
SPCC24B10.13	4	4
SPAC2G11.12	4	4
SPCC4E9.02	4	4
SPCC126.11c	4	4
SPAC20G4.04c	4	4
SPBC16E9.17c	4	4
SPAC26H5.02c	4	4
SPAC19D5.03	4	4
SPCC23B6.05c	4	4
SPBC1703.14c	4	4
SPAC688.10	4	4
SPBC543.03c	4	4
SPAC14C4.05c	4	4
SPBC21B10.04c	4	4
SPCC74.09	4	4
SPBC26H8.09c	4	4
SPAC212.11	4	4
SPCC61.05	4	4
SPCC330.14c	4	4
SPBC13G1.04c	4	4
SPAC29B12.14c	4	4
SPAC9G1.03c	4	4
SPAC2F7.03c	4	4
SPCC970.05	4	4
SPAC12G12.16c	4	4
SPAC25B8.05	4	4
SPCC1322.15	4	4
SPCC126.03	4	4
SPAPB1A10.03	4	4
SPAC23G3.05c	4	4
SPCC1682.14	4	4
SPCC1322.08	4	4
SPCC965.14c	4	4
SPAC26A3.04	4	4
SPBC26H8.01	4	4
SPBC29B5.02c	4	4
SPAC7D4.12c	4	4
SPAC513.03	4	4
SPAC17G8.02	4	4
SPCC4G3.02	4	4
SPAC959.08	4	4
SPAC1250.05	4	4
SPAC1F7.09c	4	4
SPAC11E3.01c	4	4
SPAC17G6.03	4	4
SPAC1002.05c	4	4
SPAC2F3.11	4	4
SPCC16C4.06c	4	4
SPAC1B3.01c	4	4
SPAC637.06	4	4
SPCC1183.04c	4	4
SPCC1183.02	4	4
SPBC776.11	4	4
SPBC428.02c	4	4
SPBC11C11.10	4	4
SPCC364.03	4	4
SPAC22E12.03c	4	4
SPBC11B10.02c	4	4
SPBC4F6.04	4	4
SPAC806.07	4	4
SPCC31H12.04c	4	4
SPAC5H10.11	4	4
SPAC1805.13	4	4
SPBC17G9.09	4	4
SPBC2F12.04	4	4
SPBC2G2.05	4	4
SPAC227.14	4	4
SPAC1783.08c	4	4
SPBC30D10.18c	4	4
SPBC660.12c	4	4
SPCC18B5.05c	4	4
SPAC26A3.02	4	4
SPAC1002.17c	4	4
SPCC1672.03c	4	4
SPBC3E7.12c	4	4
SPAP7G5.05	4	4
SPAC9G1.02	4	4
SPAC29A4.02c	4	4
SPBC1709.18	4	4
SPBC25B2.01	4	4
SPAC806.08c	4	4
SPAC1B9.02c	4	4
SPAC30D11.01c	4	4
SPAC29A4.20	4	4
SPBC543.07	4	4
SPBC660.10	4	4
SPBC336.10c	4	4
SPBC16E9.06c	4	4
SPCC338.11c	4	4
SPCC736.11	4	4
SPCP25A2.02c	4	4
SPBC1703.04	4	4
SPAC30D11.07	4	4
SPBC725.02	4	4
SPBC609.02	4	4
SPAC3C7.03c	4	4
SPCC285.16c	4	4
SPAC1071.12c	4	4
SPAC30.02c	4	4
SPBC342.06c	4	4
SPAC13D6.03c	4	4
SPAC2E1P3.04	4	4
SPAPB24D3.04c	4	4
SPBPJ4664.06	4	4
SPCC1795.03	4	4
SPAC664.07c	4	4
SPAC17A2.12	4	4
SPAC1834.05	4	4
SPAC23A1.04c	4	4
SPCC1840.07c	4	4
SPAC4G9.11c	4	4
SPBC1105.14	4	4
SPBC3F6.01c	4	4
SPAC23C11.04c	4	4
SPCC1906.02c	4	4
SPAC824.08	4	4
SPAC20H4.07	4	4
SPCC1450.07c	4	4
SPAPB1A11.01	4	4
SPBC32H8.08c	4	4
SPAC17G6.13	4	4
SPAC10F6.16	4	4
SPAC22F3.03c	4	4
SPBC3H7.07c	4	4
SPBC577.13	4	4
SPAPYUG7.04c	4	4
SPAC139.04c	4	4
SPBC13G1.13	4	4
SPAC3G9.04	4	4
SPAC9G1.05	4	4
SPBC1709.05	4	4
SPCC1259.11c	4	4
SPCC1450.05c	4	4
SPBC17A3.06	4	4
SPBC17A3.03c	4	4
SPAC19A8.03	4	4
SPAC1782.05	4	4
SPBC15D4.15	4	4
SPCC4B3.15	4	4
SPBC27.04	4	4
SPCC24B10.03	4	4
SPBC56F2.03	4	4
SPAC2F3.16	4	4
SPBC119.12	4	4
SPAC664.02c	4	4
SPAC6F12.12	4	4
SPAC4F8.10c	4	4
SPAC926.07c	4	4
SPBP22H7.05c	4	4
SPAC3A11.02	4	4
SPAC1F12.02c	4	4
SPAC17H9.11	4	4
SPAC513.02	4	4
SPCC338.04	4	4
SPAC23G3.03	4	4
SPAC24B11.08c	4	4
SPAC23D3.01	4	4
SPAC4G9.02	4	4
SPBC1198.11c	4	4
SPAC26F1.02	4	4
SPAC823.14	4	4
SPAC694.02	4	4
SPAC589.08c	4	4
SPBC1347.12	4	4
SPAC1F3.05	4	4
SPAC20H4.05c	4	4
SPAC29B12.11c	4	4
SPBC16A3.01	4	4
SPAPB1A10.09	4	4
SPBC4.05	4	4
SPBC19F8.03c	4	4
SPAC22F8.04	4	4
SPBC660.14	4	4
SPAC22F3.06c	4	4
SPCC794.11c	4	4
SPAC4C5.01	4	4
SPAC9.05	4	4
SPBC1347.03	4	4
SPBC17D1.07c	4	4
SPAC24C9.15c	4	4
SPAC9G1.11c	4	4
SPAC13G6.08	4	4
SPAC631.01c	4	4
SPAC23H3.08c	4	4
SPBC83.17	4	4
SPAC4F10.14c	4	4
SPAC19B12.08	4	4
SPAC6G10.02c	4	4
SPAC9G1.06c	4	4
SPAC4A8.06c	4	4
SPAC2C4.17c	4	4
SPAC8C9.17c	4	4
SPBC31F10.07	4	4
SPAC1952.16	4	4
SPAC27D7.02c	4	4
SPAC3H8.03	4	4
SPAC22F8.07c	4	4
SPAC15A10.16	4	4
SPBC13E7.09	4	4
SPAC27E2.02	4	4
SPAC3H1.10	4	4
SPAC1705.02	4	4
SPBC19C2.10	4	4
SPAC26H5.05	4	4
SPAC15E1.02c	4	4
SPAC19G12.15c	4	4
SPAC12B10.07	4	4
SPAC167.08	4	4
SPAC22H10.13	4	4
SPAC3C7.12	4	4
SPAC15A10.10	4	4
SPAC13G7.04c	4	4
SPAC14C4.04	4	4
SPBC215.02	4	4
SPAC328.04	4	4
SPBC2A9.03	4	4
SPAC23D3.09	4	4
SPAC1F3.02c	4	4
SPBC20F10.06	4	4
SPAC23A1.17	4	4
SPAC16A10.08c	4	4
SPAC144.04c	4	4
SPBC28F2.10c	4	4
SPAC22F3.08c	4	4
SPAC1556.02c	4	4
SPAC16C9.02c	4	4
SPAC13G7.05	4	4
SPAC637.11	4	4
SPAC27D7.13c	4	4
SPAC688.13	4	4
SPBC15C4.05	4	4
SPBC27B12.05	4	4
SPAC2E1P3.03c	4	4
SPAC1486.02c	4	4
SPAC1556.04c	4	4
SPAC13D6.04c	4	4
SPAC14C4.06c	4	4
SPAC14C4.10c	4	4
SPAC144.14	4	4
SPAC1565.03	4	4
SPAC15F9.01c	4	4
SPAC16E8.17c	4	4
SPAC13G7.11	4	4
SPAC16E8.12c	4	4
SPAC1687.07	4	4
SPAC14C4.08	4	4
SPAC1687.09	4	4
SPAC15A10.05c	4	4
SPAC1565.01	4	4
SPAC14C4.01c	4	4
SPAC1527.02	4	4
SPAC13G6.06c	4	4
SPAC13G7.09c	4	4
SPAC144.17c	4	4
SPBC1683.06c	4	4
SPAC12B10.03	4	4
SPAC343.16	4	4
SPBC800.03	4	4
SPBC887.17	4	4
SPAC824.04	4	4
SPAC4G9.09c	4	4
SPBC947.01	4	4
SPBC18H10.05	4	4
SPBC56F2.11	4	4
SPBC6B1.06c	4	4
SPBC3E7.10	4	4
SPAC3G9.07c	4	4
SPAC4G9.10	4	4
SPBC16A3.06	4	4
SPBC800.11	4	4
SPCC1020.09	4	4
SPAC227.18	4	4
SPBC354.09c	4	4
SPAC1805.16c	4	4
SPAC13G6.12c	4	4
SPAC24C9.07c	4	4
SPAC29E6.01	4	4
SPBC2D10.13	4	4
SPCC1682.12c	4	4
SPBC4B4.03	4	4
SPBC1711.13	4	4
SPBC2F12.03c	4	4
SPAC25G10.05c	4	4
SPBC2G5.02c	4	4
SPAC23G3.10c	4	4
SPBC1711.12	4	4
SPBC2D10.07c	4	4
SPBC1539.08	4	4
SPAC3H5.08c	4	4
SPBC1E8.02	4	4
SPBC1734.15	4	4
SPBC30B4.08	4	4
SPBC16E9.11c	4	4
SPAC343.04c	4	4
SPBC336.13c	4	4
SPBC13G1.10c	4	4
SPCC1442.07c	4	4
SPBC21H7.07c	4	4
SPCC1450.02	4	4
SPBP35G2.10	4	4
SPAC1805.05	4	4
SPAC22H10.11c	4	4
SPAC2F3.05c	4	4
SPAC25B8.09	4	4
SPAC23H4.08	4	4
SPAC2F3.07c	4	4
SPAC22H10.08	4	4
SPAC29A4.17c	4	4
SPAC29A4.14c	4	4
SPAC23C4.05c	4	4
SPAC1A6.01c	4	4
SPAC25A8.02	4	4
SPAC29B12.06c	4	4
SPAC27D7.10c	4	4
SPAC25B8.17	4	4
SPAC25B8.18	4	4
SPAC22H10.06c	4	4
SPAC24B11.14	4	4
SPAC26H5.03	4	4
SPAC26H5.04	4	4
SPAC2E12.05	4	4
SPAC22H10.03c	4	4
SPAC27D7.08c	4	4
SPAC2F3.08	4	4
SPAC29B12.13	4	4
SPAC22F8.05	4	4
SPAC25B8.01	4	4
SPAC23C4.07	4	4
SPAC25B8.07c	4	4
SPAC26A3.09c	4	4
SPAC2E12.03c	4	4
SPAC23C11.01	4	4
SPAC25B8.15c	4	4
SPAC27D7.11c	4	4
SPAC27D7.12c	4	4
SPAC2C4.10c	4	4
SPAC26F1.05	4	4
SPAC24H6.08	4	4
SPAC32A11.02c	4	4
SPAC24C9.05c	4	4
SPAC30D11.11	4	4
SPAC27D7.04	4	4
SPAC24B11.07c	4	4
SPAC31G5.15	4	4
SPAC30D11.06c	4	4
SPAC27E2.07	4	4
SPAC2F7.04	4	4
SPAC25G10.02	4	4
SPAC23H3.13c	4	4
SPAC2F7.17	4	4
SPAC29E6.09	4	4
SPAC29B12.05c	4	4
SPAC2C4.06c	4	4
SPAC26H5.09c	4	4
SPAC31G5.14	4	4
SPAC2G11.04	4	4
SPAC32A11.03c	4	4
SPAC23D3.05c	4	4
SPAC25H1.06	4	4
SPAC24H6.10c	4	4
SPAC13A11.01c	4	4
SPAC2E1P3.05c	4	4
SPAC22H12.03	4	4
SPAC3A11.03	4	4
SPAC31G5.17c	4	4
SPAC30D11.05	4	4
SPAC3C7.01c	4	4
SPAC30D11.04c	4	4
SPAC30D11.14c	4	4
SPAC3C7.02c	4	4
SPAC3F10.09	4	4
SPAC3G6.01	4	4
SPAC29E6.05c	4	4
SPAC30C2.04	4	4
SPAC30C2.02	4	4
SPAC30D11.02c	4	4
SPAC3F10.15c	4	4
SPAC323.05c	4	4
SPAC3A12.17c	4	4
SPAC3C7.13c	4	4
SPAC1786.01c	4	4
SPAC31G5.21	4	4
SPAC3A11.06	4	4
SPAC3C7.09	4	4
SPAC31A2.12	4	4
SPAC3C7.05c	4	4
SPAC25H1.04	4	4
SPAC3F10.05c	4	4
SPAC3F10.13	4	4
SPBC1683.12	4	4
SPCC584.13	4	4
SPBC1683.03c	4	4
SPCC1795.09	4	4
SPBC11C11.08	4	4
SPBC23G7.04c	4	4
SPBC1685.07c	4	4
SPCC1235.13	4	4
SPCC18.02	4	4
SPBC609.04	4	4
SPCC1620.11	4	4
SPAC2H10.02c	4	4
SPCC188.08c	4	4
SPAC16.02c	4	4
SPCC548.04	4	4
SPCC550.12	4	4
SPCC188.12	4	4
SPBC577.06c	4	4
SPBC1271.09	4	4
SPAC869.03c	4	4
SPBC354.08c	4	4
SPAC4F10.11	4	4
SPBC646.17c	4	4
SPAC31A2.15c	4	4
SPBC15C4.04c	4	4
SPAC29A4.11	4	4
SPBC1198.06c	4	4
SPAC14C4.13	4	4
SPAC750.02c	4	4
SPBC1604.07	4	4
SPCC1884.02	4	4
SPBC947.10	4	4
SPAC31G5.12c	4	4
SPBC8E4.01c	4	4
SPBC359.05	4	4
SPAC890.06	4	4
SPAC1D4.02c	4	4
SPACUNK4.12c	4	4
SPAC21E11.03c	4	4
SPBC8D2.10c	4	4
SPAC1002.06c	4	4
SPBC1703.13c	4	4
SPAC1834.12	4	4
SPBC1604.11	4	4
SPAC1783.07c	4	4
SPAC9E9.12c	4	4
SPBC16A3.14	4	4
SPAC458.02c	4	4
SPCC18B5.06	4	4
SPAC1002.02	4	4
SPAC1751.01c	4	4
SPAC13G6.01c	4	4
SPAC12B10.04	4	4
SPBC19G7.17	4	4
SPAC869.10c	4	4
SPCC4B3.12	4	4
SPAC23D3.12	4	4
SPAC4H3.06	4	4
SPAC12D12.09	4	4
SPAC4A8.05c	4	4
SPAC1039.09	4	4
SPBC409.08	4	4
SPBC4B4.06	4	4
SPBC800.05c	4	4
SPAC17A2.01	4	4
SPBP35G2.09	4	4
SPBC3B8.04c	4	4
SPAC1142.01	4	4
SPAC1093.03	4	4
SPBC1348.01	4	4
SPAC1039.11c	4	4
SPAC10F6.08c	4	4
SPAC1039.02	4	4
SPAC1142.09	4	4
SPAC139.02c	4	4
SPAC11E3.04c	4	4
SPAC139.05	4	4
SPAC11D3.10	4	4
SPAC12G12.11c	4	4
SPAC10F6.15	4	4
SPAC1039.06	4	4
SPAC11H11.05c	4	4
SPAC10F6.14c	4	4
SPAC1296.04	4	4
SPAC1071.11	4	4
SPBC1348.11	4	4
SPBC1348.13	4	4
SPAC1039.08	4	4
SPAC12B10.12c	4	4
SPAC11D3.01c	4	4
SPBC1348.03	4	4
SPAC11E3.10	4	4
SPAC1006.04c	4	4
SPBC1348.10c	4	4
SPAC11D3.15	4	4
SPAC11H11.01	4	4
SPAC11G7.06c	4	4
SPAC1071.09c	4	4
SPBC1348.09	4	4
SPAC11G7.03	4	4
SPAC12G12.10	4	4
SPAC12G12.09	4	4
SPAC11E3.03	4	4
SPAC11H11.02c	4	4
SPAC10F6.05c	4	4
SPAC10F6.07c	4	4
SPAC1002.18	4	4
SPAC1142.02c	4	4
SPAC11D3.16c	4	4
SPAC11G7.01	4	4
SPAC11D3.11c	4	4
SPAC11D3.14c	4	4
SPAC1093.02	4	4
SPAC1039.10	4	4
SPAC11H11.03c	4	4
SPAC13G6.13	4	4
SPAC144.03	4	4
SPAC1039.03	4	4
SPAC11D3.03c	4	4
SPBC1348.07	4	4
SPAC13C5.04	4	4
SPAC1071.03c	4	4
SPAC1071.05	4	4
SPBC1348.12	4	4
SPAC1250.03	4	4
SPAC1687.21	4	4
SPAC13C5.06c	4	4
SPAC13D6.01	4	4
SPBC1348.04	4	4
SPAC13A11.04c	4	4
SPAC11D3.09	4	4
SPAC1250.04c	4	4
SPAC11E3.14	4	4
SPAC1420.01c	4	4
SPAC12B10.16c	4	4
SPBC1348.08c	4	4
SPAC11E3.12	4	4
SPAC11D3.04c	4	4
SPAC15A10.09c	4	4
SPAC13G6.13	4	4
SPAC15A10.15	4	4
SPAC16E8.13	4	4
SPAC1002.01	4	4
SPAC212.06c	4	4
SPAC1F12.05	4	4
SPAC13F5.07c	4	4
SPAC1002.01	4	4
SPAC19G12.16c	4	4
SPAC1687.10	4	4
SPAC15A10.07	4	4
SPAC1A6.05c	4	4
SPAC14C4.09	4	4
SPAC1B3.10c	4	4
SPAC1B3.11c	4	4
SPAC212.08c	4	4
SPAC13F5.04c	4	4
SPAC16E8.14c	4	4
SPAC1556.08c	4	4
SPAC222.13c	4	4
SPAC16.04	4	4
SPAC1687.13c	4	4
SPAC1A6.06c	4	4
SPAC17G6.08	4	4
SPAC17A2.02c	4	4
SPAC1952.11c	4	4
SPAC22A12.17c	4	4
SPAC20G8.07c	4	4
SPAC186.08c	4	4
SPAC1B3.17	4	4
SPAC227.06	4	4
SPAC186.03	4	4
SPAC1327.01c	4	4
SPAC18G6.04c	4	4
SPAC1834.08	4	4
SPAC19B12.09	4	4
SPAC1834.09	4	4
SPAC1F7.06	4	4
SPAC19A8.02	4	4
SPAC19G12.08	4	4
SPAC1952.10c	4	4
SPAC186.06	4	4
SPAC17G8.09	4	4
SPAC1952.12c	4	4
SPAC17G8.11c	4	4
SPAC22A12.16	4	4
SPAC212.10	4	4
SPAC20G8.04c	4	4
SPAC1F7.12	4	4
SPAC1952.06c	4	4
SPAC1952.08c	4	4
SPAC186.05c	4	4
SPAC17G8.08c	4	4
SPAC17A5.09c	4	4
SPAC22A12.11	4	4
SPAC1A6.07	4	4
SPAC18G6.01c	4	4
SPAC19B12.12c	4	4
SPAC19D5.02c	4	4
SPAC18B11.08c	4	4
SPAC212.01c	4	4
SPAC19D5.06c	4	4
SPAC17C9.02c	4	4
SPAC19A8.05c	4	4
SPAC1F7.13c	4	4
SPAC1D4.03c	4	4
SPAC17H9.12c	4	4
SPAC1952.05	4	4
SPAC1F3.06c	4	4
SPAC1F7.10	4	4
SPAC1F3.09	4	4
SPAC18B11.02c	4	4
SPAC1A6.09c	4	4
SPAC1D4.01	4	4
SPAC1B3.02c	4	4
SPAC17A5.10	4	4
SPAC17C9.01c	4	4
SPAC19D5.07	4	4
SPAC186.01	4	4
SPAC1782.04	4	4
SPAC186.02c	4	4
SPAC1A6.08c	4	4
SPAC17H9.01	4	4
SPAC17H9.03c	4	4
SPAC18G6.12c	4	4
SPAC17H9.13c	4	4
SPAC17A2.14	4	4
SPAC19G12.03	4	4
SPAC227.11c	4	4
SPAC1F7.08	4	4
SPAC1D4.05c	4	4
SPAC22A12.06c	4	4
SPAC56F8.02	4	4
SPAC56F8.15	4	4
SPAC4G9.12	4	4
SPAC1B3.06c	4	4
SPAC56F8.05c	4	4
SPAC56F8.08	4	4
SPAC4F10.18	4	4
SPAC4F10.19c	4	4
SPAC3H5.04	4	4
SPAC4H3.04c	4	4
SPAC4H3.05	4	4
SPAC4F10.17	4	4
SPAC4D7.02c	4	4
SPAC5D6.07c	4	4
SPAC3G9.01	4	4
SPAC4G8.07c	4	4
SPAC3H8.04	4	4
SPAC1639.02c	4	4
SPAC4F10.13c	4	4
SPAC13A11.06	4	4
SPAC212.02	4	4
SPAC4F10.08	4	4
SPAC57A7.07c	4	4
SPAC167.06c	4	4
SPAC3H8.02	4	4
SPAC5D6.09c	4	4
SPAC5H10.09c	4	4
SPAC6G9.01c	4	4
SPAC644.09	4	4
SPAC637.09	4	4
SPAC6B12.05c	4	4
SPAC750.07c	4	4
SPAC6B12.08	4	4
SPAC688.12c	4	4
SPAC6B12.02c	4	4
SPAC6B12.06c	4	4
SPAC688.03c	4	4
SPAC5H10.06c	4	4
SPAC664.13	4	4
SPAC6G9.03c	4	4
SPAC6G9.04	4	4
SPAC750.08c	4	4
SPAC5H10.10	4	4
SPAC6F6.02c	4	4
SPAC637.13c	4	4
SPAC6F6.11c	4	4
SPAC630.06c	4	4
SPAC6G9.09c	4	4
SPAC5H10.01	4	4
SPAC5H10.07	4	4
SPAC6G10.03c	4	4
SPAC750.03c	4	4
SPAC6C3.02c	4	4
SPAC6C3.03c	4	4
SPAC6C3.09	4	4
SPAC513.04	4	4
SPAC4D7.07c	4	4
SPAC3H5.11	4	4
SPAC7D4.13c	4	4
SPAC3G6.07	4	4
SPAC3H1.14	4	4
SPAC977.14c	4	4
SPAC3G6.03c	4	4
SPAC17D4.04	4	4
SPAC8C9.16c	4	4
SPAC3G6.09c	4	4
SPAC8C9.06c	4	4
SPAC8F11.02c	4	4
SPAP27G11.02	4	4
SPAC4F8.08	4	4
SPAC977.16c	4	4
SPAC8C9.09c	4	4
SPAC9G1.04	4	4
SPAC9E9.17c	4	4
SPAP27G11.06c	4	4
SPAC3G6.05	4	4
SPAC513.07	4	4
SPAC57A10.04	4	4
SPAC521.03	4	4
SPBC1685.05	4	4
SPAC4H3.03c	4	4
SPBC800.12c	4	4
SPBC3B9.04	4	4
SPAC5D6.13	4	4
SPAC56E4.07	4	4
SPBC16G5.03	4	4
SPBC365.08c	4	4
SPAC4H3.02c	4	4
SPAC4G8.06c	4	4
SPBC16G5.07c	4	4
SPAP8A3.12c	4	4
SPAC25H1.09	4	4
SPBC16G5.09	4	4
SPAC23D3.04c	4	4
SPBC1683.13c	4	4
SPAC458.04c	4	4
SPCC1259.10	4	4
SPBC337.07c	4	4
SPAC9.08c	4	4
SPBC13E7.08c	4	4
SPAP27G11.12	4	4
SPBC11C11.12	4	4
SPAP8A3.02c	4	4
SPAC926.05c	4	4
SPAP27G11.14c	4	4
SPAC8E11.01c	4	4
SPAC9E9.11	4	4
SPAC9E9.05	4	4
SPAC926.06c	4	4
SPAC8E11.04c	4	4
SPBC119.03	4	4
SPBC14C8.05c	4	4
SPBC14C8.08c	4	4
SPAC977.12	4	4
SPAC8E11.10	4	4
SPBC13E7.06	4	4
SPBC119.08	4	4
SPAP27G11.11c	4	4
SPAC926.02	4	4
SPAC977.08	4	4
SPAP27G11.15	4	4
SPAC977.11	4	4
SPAC9.11	4	4
SPBC13E7.07	4	4
SPAC26A3.17c	4	4
SPBC12C2.01c	4	4
SPBC1105.09	4	4
SPAPJ691.03	4	4
SPBC146.02	4	4
SPBC106.11c	4	4
SPBC146.10	4	4
SPBC146.11c	4	4
SPAPYUK71.03c	4	4
SPBC119.16c	4	4
SPBC1289.09	4	4
SPBC1271.03c	4	4
SPBC13E7.03c	4	4
SPBC11C11.06c	4	4
SPBC1683.07	4	4
SPBC1604.16c	4	4
SPAP8A3.13c	4	4
SPBC1198.01	4	4
SPBC106.03	4	4
SPBC13E7.01	4	4
SPAPYUG7.06	4	4
SPBC13G1.12	4	4
SPBC12C2.07c	4	4
SPBC106.16	4	4
SPBC1347.13c	4	4
SPBC1105.13c	4	4
SPAC6F6.17	4	4
SPBC1347.09	4	4
SPBC1105.05	4	4
SPBC1347.11	4	4
SPBC11C11.02	4	4
SPBC16G5.11c	4	4
SPBC1685.02c	4	4
SPBC1683.10c	4	4
SPBC15D4.12c	4	4
SPBC16H5.09c	4	4
SPBC1289.14	4	4
SPBC1685.14c	4	4
SPBC18E5.07	4	4
SPBC19C7.10	4	4
SPBC15D4.10c	4	4
SPBC16C6.08c	4	4
SPBC1709.13c	4	4
SPBC1703.09	4	4
SPBC1703.11	4	4
SPBC1539.04	4	4
SPBC1703.03c	4	4
SPBC16D10.11c	4	4
SPBC16E9.12c	4	4
SPBC17D1.02	4	4
SPBC1683.11c	4	4
SPBC1773.17c	4	4
SPBC17D11.03c	4	4
SPBC19C2.13c	4	4
SPBC1773.09c	4	4
SPBC18E5.09c	4	4
SPBC19C2.06c	4	4
SPBC1773.06c	4	4
SPBC17A3.02	4	4
SPBC1711.15c	4	4
SPBC1683.04	4	4
SPBC18E5.10	4	4
SPBC1711.16	4	4
SPBC17D11.08	4	4
SPBC1773.08c	4	4
SPBC19C7.05	4	4
SPBC16C6.02c	4	4
SPBC1778.02	4	4
SPBC1861.06c	4	4
SPBC1709.19c	4	4
SPBC19C7.12c	4	4
SPBC1861.02	4	4
SPBC1711.09c	4	4
SPBC1718.05	4	4
SPBC18H10.18c	4	4
SPBC19G7.09	4	4
SPBC19G7.07c	4	4
SPBC11C11.01	4	4
SPBC18A7.02c	4	4
SPBC31F10.03	4	4
SPBC2G2.07c	4	4
SPBC2D10.14c	4	4
SPBC29A10.16c	4	4
SPBC32F12.03c	4	4
SPBC2G2.08	4	4
SPBC29A10.06c	4	4
SPBC29A10.11c	4	4
SPBC30D10.16	4	4
SPBC2G2.06c	4	4
SPBC2D10.05	4	4
SPBC317.01	4	4
SPBC29A3.10c	4	4
SPBC2G5.01	4	4
SPBC32F12.12c	4	4
SPBC19C7.01	4	4
SPBC2D10.04	4	4
SPBC2D10.09	4	4
SPBC31F10.08	4	4
SPBC28F2.05c	4	4
SPBC29B5.04c	4	4
SPBC2G2.14	4	4
SPBC2F12.15c	4	4
SPBC31F10.02	4	4
SPBC2G2.09c	4	4
SPBC27.05	4	4
SPBC27.06c	4	4
SPBC2G5.06c	4	4
SPBC2D10.20	4	4
SPBC2A9.11c	4	4
SPBC28E12.06c	4	4
SPBC29A3.12	4	4
SPBC2G2.02	4	4
SPBC31F10.05	4	4
SPBC30D10.05c	4	4
SPBC2A9.10	4	4
SPBC27.08c	4	4
SPBC418.02	4	4
SPBC36B7.02	4	4
SPBC3E7.07c	4	4
SPBC405.02c	4	4
SPBC354.11c	4	4
SPBC4F6.11c	4	4
SPBC337.11	4	4
SPBC3D6.06c	4	4
SPBC405.03c	4	4
SPBC36B7.06c	4	4
SPBC11C11.11c	4	4
SPBC3B8.08	4	4
SPBC409.06	4	4
SPBC354.04	4	4
SPBC530.03c	4	4
SPBC29A10.03c	4	4
SPBC342.03	4	4
SPBC4B4.12c	4	4
SPBC4C3.08	4	4
SPBC36.11	4	4
SPBC342.01c	4	4
SPBC405.06	4	4
SPBC3B8.05	4	4
SPBC337.02c	4	4
SPBC3H7.10	4	4
SPBC36.06c	4	4
SPBPJ4664.01	4	4
SPBC365.07c	4	4
SPBC3B9.09	4	4
SPBC2G2.01c	4	4
SPBC16D10.01c	4	4
SPBC4C3.06	4	4
SPBC428.05c	4	4
SPBC3E7.11c	4	4
SPBC365.14c	4	4
SPBC342.04	4	4
SPBC428.14	4	4
SPBC354.07c	4	4
SPBC3H7.14	4	4
SPBC418.01c	4	4
SPBC21C3.17c	4	4
SPBC1A4.04	4	4
SPBC25H2.14	4	4
SPBC25H2.10c	4	4
SPBC215.11c	4	4
SPBC25B2.06c	4	4
SPBC25H2.03	4	4
SPBC21C3.06	4	4
SPBC21D10.08c	4	4
SPBC3H7.08c	4	4
SPBC211.06	4	4
SPBC24C6.10c	4	4
SPBC19G7.01c	4	4
SPBC20F10.07	4	4
SPBC23G7.14	4	4
SPBC25B2.07c	4	4
SPBC215.13	4	4
SPBC1347.01c	4	4
SPBC2A9.05c	4	4
SPBC24C6.08c	4	4
SPBC21B10.07	4	4
SPBC215.10	4	4
SPBC25H2.09	4	4
SPBC21D10.07	4	4
SPBC23G7.15c	4	4
SPBC25B2.08	4	4
SPBC23E6.10c	4	4
SPBC20F10.02c	4	4
SPBC20F10.03	4	4
SPBC20F10.05	4	4
SPBC21C3.02c	4	4
SPBC12C2.12c	4	4
SPBC106.01	4	4
SPBC23G7.06c	4	4
SPBC530.04	4	4
SPBC21C3.12c	4	4
SPBC216.06c	4	4
SPBC577.05c	4	4
SPBC21.02	4	4
SPBC26H8.13c	4	4
SPBC887.11	4	4
SPBC365.20c	4	4
SPBC776.16	4	4
SPBC800.09	4	4
SPBC6B1.03c	4	4
SPBP23A10.16	4	4
SPBC902.05c	4	4
SPCC1183.06	4	4
SPBC336.15	4	4
SPBC83.16c	4	4
SPBC685.02	4	4
SPBC725.14	4	4
SPBC651.06	4	4
SPBC651.10	4	4
SPBC9B6.11c	4	4
SPBP8B7.31	4	4
SPBC19F5.01c	4	4
SPBC776.14	4	4
SPBC649.03	4	4
SPBC56F2.10c	4	4
SPBC800.02	4	4
SPBC577.14c	4	4
SPBC106.19	4	4
SPBC106.20	4	4
SPBP8B7.02	4	4
SPBP4G3.03	4	4
SPBC557.05	4	4
SPBC725.04	4	4
SPBC21B10.06c	4	4
SPBC725.07	4	4
SPBC577.11	4	4
SPBC685.04c	4	4
SPBC839.03c	4	4
SPBP4G3.02	4	4
SPBP26C9.02c	4	4
SPCC1020.13c	4	4
SPBC947.05c	4	4
SPCC1223.03c	4	4
SPCC1020.05	4	4
SPBC947.03c	4	4
SPBC9B6.02c	4	4
SPCC1020.02	4	4
SPBC947.15c	4	4
SPCC11E10.01	4	4
SPCC1223.10c	4	4
SPBP4H10.18c	4	4
SPBP4H10.12	4	4
SPBC1289.16c	4	4
SPBP8B7.26	4	4
SPBC8E4.03	4	4
SPBC902.06	4	4
SPCC1183.09c	4	4
SPCC1020.11c	4	4
SPBP23A10.14c	4	4
SPBP35G2.04c	4	4
SPCC1020.08	4	4
SPCC1183.11	4	4
SPBP4H10.17c	4	4
SPBC8D2.12c	4	4
SPBP8B7.04	4	4
SPBP8B7.07c	4	4
SPBC16E9.01c	4	4
SPBC947.04	4	4
SPCC1223.04c	4	4
SPBC8E4.02c	4	4
SPCC11E10.06c	4	4
SPBP35G2.13c	4	4
SPBP35G2.12	4	4
SPBC12C2.03c	4	4
SPCC1259.09c	4	4
SPBC1685.04	4	4
SPAC14C4.15c	4	4
SPCC1235.03	4	4
SPBC1685.09	4	4
SPCC126.04c	4	4
SPBC19C7.08c	4	4
SPCC126.13c	4	4
SPBC18H10.20c	4	4
SPCC1620.02	4	4
SPCC1235.01	4	4
SPBC1604.03c	4	4
SPAC17A2.11	4	4
SPBC106.13	4	4
SPBC1105.18c	4	4
SPBC1711.11	4	4
SPCC1235.12c	4	4
SPAC1687.16c	4	4
SPCC1235.15	4	4
SPAC9.13c	4	4
SPAC17A5.05c	4	4
SPCC126.02c	4	4
SPAC17G6.17	4	4
SPCC126.09	4	4
SPBC1198.03c	4	4
SPAC1783.02c	4	4
SPBC1347.07	4	4
SPBP23A10.03c	4	4
SPBC1289.11	4	4
SPCC126.01c	4	4
SPBC1271.07c	4	4
SPBC119.14	4	4
SPCC126.10	4	4
SPBC18H10.11c	4	4
SPCC1672.09	4	4
SPBC660.07	4	4
SPCC1682.06	4	4
SPCC1442.01	4	4
SPCC1442.04c	4	4
SPCC1393.13	4	4
SPCC1494.11c	4	4
SPCC1494.03	4	4
SPBC1289.10c	4	4
SPBC2A9.07c	4	4
SPCC1494.10	4	4
SPCC1450.11c	4	4
SPCC13B11.04c	4	4
SPCC1442.02	4	4
SPCC1281.03c	4	4
SPCC1281.07c	4	4
SPBC543.08	4	4
SPCC132.03	4	4
SPCC13B11.03c	4	4
SPCC1393.02c	4	4
SPCC13B11.02c	4	4
SPCC1322.07c	4	4
SPBC685.03	4	4
SPBC947.09	4	4
SPCC162.06c	4	4
SPCC13B11.01	4	4
SPCC1322.06	4	4
SPCC1494.09c	4	4
SPCC1322.02	4	4
SPBC8D2.18c	4	4
SPBC646.08c	4	4
SPBC8D2.16c	4	4
SPCC162.04c	4	4
SPCC1393.11	4	4
SPCC1494.01	4	4
SPBC651.05c	4	4
SPBC14C8.17c	4	4
SPCC1442.17c	4	4
SPCC1494.04c	4	4
SPCC1919.15	4	4
SPCC11E10.09c	4	4
SPCC1682.16	4	4
SPCC1442.13c	4	4
SPCC1494.08c	4	4
SPCC285.04	4	4
SPCC1840.09	4	4
SPCC191.09c	4	4
SPCC24B10.16c	4	4
SPCC18B5.09c	4	4
SPCC188.07	4	4
SPCC1281.08	4	4
SPCC18.17c	4	4
SPCC1442.16c	4	4
SPCC18.18c	4	4
SPCC1919.13c	4	4
SPCC320.14	4	4
SPCC285.13c	4	4
SPCC1884.01	4	4
SPCC18.09c	4	4
SPBC651.07	4	4
SPCC132.01c	4	4
SPCC1795.12c	4	4
SPCC24B10.11c	4	4
SPCC18B5.02c	4	4
SPBC887.13c	4	4
SPCC1919.07	4	4
SPCC188.09c	4	4
SPCC188.10c	4	4
SPCC364.01	4	4
SPCC162.03	4	4
SPCC162.02c	4	4
SPCC31H12.02c	4	4
SPCC1742.01	4	4
SPCC1906.04	4	4
SPCC1840.05c	4	4
SPCC1827.04	4	4
SPCC306.02c	4	4
SPCC1827.03c	4	4
SPCC1919.05	4	4
SPAPB1A11.03	4	4
SPBC713.05	4	4
SPBPB10D8.03	4	4
SPBPB10D8.04c	4	4
SPCC663.14c	4	4
SPCC18B5.10c	4	4
SPCC2H8.03	4	4
SPCC576.16c	4	4
SPAP32A8.02	4	4
SPCC569.06	4	4
SPBP22H7.06	4	4
SPBC713.10	4	4
SPCC61.03	4	4
SPCC622.01c	4	4
SPCC417.12	4	4
SPCC622.04	4	4
SPCC622.15c	4	4
SPCC2H8.05c	4	4
SPCC63.03	4	4
SPCC550.08	4	4
SPCC1840.04	4	4
SPCC330.06c	4	4
SPCC553.01c	4	4
SPCC584.02	4	4
SPCC594.06c	4	4
SPBP22H7.04	4	4
SPCC576.04	4	4
SPCC5E4.10c	4	4
SPBPB10D8.05c	4	4
SPCC24B10.18	4	4
SPCC594.07c	4	4
SPCC569.04	4	4
SPCC417.04	4	4
SPBC691.03c	4	4
SPBC32H8.01c	4	4
SPBPB10D8.02c	4	4
SPBC649.02	4	4
SPBC725.12	4	4
SPCC1020.06c	4	4
SPBC409.10	4	4
SPBC409.17c	4	4
SPBC428.11	4	4
SPBC215.14c	4	4
SPBC3B8.10c	4	4
SPBC4.06	4	4
SPBC12C2.09c	4	4
SPAC1B3.20	4	4
SPAC56F8.14c	4	4
SPAC5H10.05c	4	4
SPAC17C9.10	4	4
SPCC794.09c	4	4
SPCC1827.08c	4	4
SPCC645.12c	4	4
SPCC622.06c	4	4
SPCC622.18	4	4
SPCC191.11	4	4
SPCC1919.06c	4	4
SPCC24B10.02c	4	4
SPCC594.02c	4	4
SPCC613.08	4	4
SPCC16C4.13c	4	4
SPCC18.13	4	4
SPCC1840.02c	4	4
SPCC1840.08c	4	4
SPCC191.06	4	4
SPBC409.20c	4	4
SPCC1450.16c	4	4
SPCC1682.15	4	4
SPAPB1E7.11c	4	4
SPBC3H7.11	4	4
SPBC3H7.05c	4	4
SPBC4.01	4	4
SPBC530.06c	4	4
SPBC651.11c	4	4
SPBC651.12c	4	4
SPBC27B12.14	4	4
SPBC2A9.13	4	4
SPBC2D10.16	4	4
SPBC2D10.19c	4	4
SPBC31F10.17c	4	4
SPBC3D6.02	4	4
SPBC3D6.05	4	4
SPAC3F10.07c	4	4
SPAC12G12.15	4	4
SPAC17C9.12	4	4
SPAC1805.07c	4	4
SPAC31A2.02	4	4
SPAC31G5.04	4	4
SPAC323.03c	4	4
SPAC1B3.15c	4	4
SPAC14C4.07	4	4
SPAC1399.02	4	4
SPBC1348.05	4	4
SPAC1142.06	4	4
SPBC13A2.04c	4	4
SPCC663.03	4	4
SPBC29A3.14c	4	4
SPCC553.03	4	4
SPAC15A10.11	4	4
SPCPB16A4.05c	4	4
SPCPJ732.02c	4	4
SPBP8B7.09c	4	4
SPAC16E8.03	4	4
SPBC359.03c	4	4
SPAC664.14	4	4
SPAC323.07c	4	4
SPAC2G11.13	4	4
SPAC2E1P3.02c	4	4
SPAC24H6.13	4	4
SPAC1F8.03c	4	4
SPCC825.04c	4	4
SPCP1E11.11	4	4
SPAPB8E5.10	4	4
SPBC713.09	4	4
SPBPB2B2.19c	4	4
SPCP20C8.01c	4	4
SPCP20C8.03	4	4
SPCPB16A4.02c	4	4
SPCPB16A4.04c	4	4
SPCC4G3.11	4	4
SPCC550.03c	4	4
SPCC550.09	4	4
SPCC576.02	4	4
SPCC584.11c	4	4
SPCC584.15c	4	4
SPCC5E4.05c	4	4
SPCC622.19	4	4
SPCC757.12	4	4
SPCC417.07c	4	4
SPCC4B3.11c	4	4
SPCC4B3.06c	4	4
SPCC4B3.05c	4	4
SPCC4B3.02c	4	4
SPCC4B3.01	4	4
SPCC4G3.19	4	4
SPCC4G3.17	4	4
SPCC16C4.17	4	4
SPCC1739.06c	4	4
SPCC1919.04	4	4
SPCC23B6.02c	4	4
SPCC306.07c	4	4
SPCC31H12.06	4	4
SPCC330.11	4	4
SPBC660.11	4	4
SPBC887.16	4	4
SPCC1450.08c	4	4
SPCC1450.09c	4	4
SPCC1672.12c	4	4
SPCC16A11.03c	4	4
SPCC16A11.08	4	4
SPAC3H5.09c	4	4
SPAC869.08	4	4
SPAP27G11.08c	4	4
SPBC1539.07c	4	4
SPBC27.02c	4	4
SPBC660.05	4	4
SPCC777.03c	4	4
SPCC1494.07	4	4
SPCC18.10	4	4
SPCC24B10.20	4	4
SPCC306.10	4	4
SPCC1620.13	4	4
SPCC1682.01	4	4
SPCC16A11.01	4	4
SPCC16A11.15c	4	4
SPCC16C4.01	4	4
SPBC83.04	4	4
SPBP4H10.08	4	4
SPCC132.04c	4	4
SPCC1450.12	4	4
SPBC409.11	4	4
SPBC409.16c	4	4
SPBC409.18	4	4
SPBC4B4.11	4	4
SPBC646.06c	4	4
SPBC21C3.14c	4	4
SPBC23E6.03c	4	4
SPBC2F12.09c	4	4
SPBC3H7.06c	4	4
SPAC694.03	4	4
SPAC6G10.08	4	4
SPAC806.04c	4	4
SPAC823.09c	4	4
SPAC869.06c	4	4
SPAC8C9.04	4	4
SPAC977.03	4	4
SPBC18H10.10c	4	4
SPAC1805.08	4	4
SPAC18B11.03c	4	4
SPAC22E12.08	4	4
SPBC887.08	4	4
SPAC22E12.15	4	4
SPAC644.11c	4	4
SPAC652.01	4	4
SPAC12B10.13	4	4
SPAC17A2.06c	4	4
SPAC17A2.10c	4	4
SPAC17C9.16c	4	4
SPAC17C9.14	4	4
SPAC17G8.13c	4	4
SPAC17H9.06c	4	4
SPAPB1A10.13	4	4
SPAPB1A10.14	4	4
SPAPB1A10.15	4	4
SPAPB1A11.02	4	4
SPAPB1E7.04c	4	4
SPAPB1E7.05	4	4
SPAPB1E7.06c	4	4
SPAPB1E7.08c	4	4
SPAPB21F2.03	4	4
SPAC20H4.03c	4	4
SPAC20H4.04	4	4
SPAC20H4.08	4	4
SPAC589.02c	4	4
SPAC589.03c	4	4
SPAC589.07c	4	4
SPAC589.11	4	4
SPAP11E10.02c	4	4
SPAPB1A10.05	4	4
SPCP31B10.04	4	4
SPCP31B10.05	4	4
SPCP31B10.06	4	4
SPCP31B10.07	4	4
SPACUNK4.17	4	4
SPACUNK4.16c	4	4
SPACUNK4.15	4	4
SPACUNK4.09	4	4
SPAC1399.05c	4	4
SPCC794.02	4	4
SPCC794.15	4	4
SPCP1E11.03	4	4
SPCC70.09c	4	4
SPCC70.10	4	4
SPCC736.02	4	4
SPCC736.05	4	4
SPCC736.13	4	4
SPCC737.07c	4	4
SPCC74.05	4	4
SPCC74.06	4	4
[truncated: 1,089 more rows]
